# Supplementary material for: Single-dose mucosal replicon-particle vaccine protects against lethal Nipah virus infection up to 3 days after vaccination
Source: Sci Adv. 2023 Aug 4;9(31):eadh4057. doi: 10.1126/sciadv.adh4057 (PMC10403222; doi:10.1126/sciadv.adh4057)
Supplement: Supplementary file 2 — Data file S1 [file sciadv.adh4057_data_file_s1.zip]

Archive with 1 entries (1 files):
- sciadv.adh4057_data_file_s1.xlsx
