# Supplementary material for: Single-dose mucosal replicon-particle vaccine protects against lethal Nipah virus infection up to 3 days after vaccination
Source: Sci Adv. 2023 Aug 4;9(31):eadh4057. doi: 10.1126/sciadv.adh4057 (PMC10403222; doi:10.1126/sciadv.adh4057)
Supplement: Supplementary file 2 — Data file S1 [file sciadv.adh4057_data_file_s1.zip › sciadv.adh4057_data_file_s1.xlsx]

## Sheet: Oligos - Nipah Assay
Target	Name	Sequence 5'-3'	Organism	5'Dye/3'Quencher
NiV NP	NiV_Fwd	CTGGTCTCTGCAGTTATCACCATCGA	Nipah virus	None
	NiV_Rev	ACGTACTTAGCCCATCTTCTAGTTTCA	Nipah virus	None
	NiV_Prb	CAGCTCCCGACACTGCCGAGGAT	Nipah virus	6-FAM/ZEN/IBFQ

## Sheet: Oligos - Immune Assay
Target	Name	Sequence 5'-3'	5'Dye/3'Quencher
IRF2	Hamster_IRF2_fwd	GAGGAACATTGAAGGCAAGC	None	IFN signalling and induction
	Hamster_IRF2_rev	TGACCTGCAGATCTGGTTTG	None
	Hamster_IRF2_prb	ACCTGCTACCCAGCATGGCG	6-FAM/ZEN/IBFQ
MX1	Hamster_MX1_fwd	CCTAGAAGAGCCTGCTGTGG	None	IFN signalling and induction
	Hamster_MX1_rev	TGTTAAACGAAACCGTGGTG	None
	Hamster_MX1_prb	CCAACATGGTCCGAGTCGCC	6-FAM/ZEN/IBFQ
ISG15	Hamster_ISG15_fwd	TTTCCACAAGACTGGTGTGC	None	IFN signalling and induction
	Hamster_ISG15_rev	CCTGGCTGATGAGGGTAATG	None
	Hamster_ISG15_prb	CAGCAACGCCTGGTCCATGA	6-FAM/ZEN/IBFQ
OAS2	Hamster_OAS2_fwd	TTACCTCAGTGCCAGCACAC	None	IFN signalling and induction
	Hamster_OAS2_rev	CCGCAGGAAGTTAGAGATGG	None
	Hamster_OAS2_prb	TCCAGGCAAACCTCACACCCA	6-FAM/ZEN/IBFQ
IFNA	Hamster_IFNA-12-like_fwd	CAGCAGCATCTGCAACATTC	None	IFN signalling and induction
	Hamster_IFNA-12-like_rev	TCCCAGAGAGCAAGTTGACC	None
	Hamster_IFNA-12-like_prb	CAATGGCCAGGCCCTGTGTT	6-FAM/ZEN/IBFQ
IFNG	Hamster_IFNG_fwd	AGACACCATCAAGGCAGACC	None	IFN signalling and induction
	Hamster_IFNG_rev	TTACCGGAATCTTGGTGAGC	None
	Hamster_IFNG_prb	TCAACAGCAGCATGGAGAAACTCA	6-FAM/ZEN/IBFQ
IRF17	Hamster_IRF7_Fwd	TGTGCCTGTCTAGCACCAAC	None	IFN signalling and induction
	Hamster_IRF7_Rev	TCTGGGCTAGGTCCACTGAC	None
	Hamster_IRF7_Prb	TCGAGCACTTCCTCATGGACCTG	6-FAM/ZEN/IBFQ
CXCL10	Hamster_CXCL10_fwd	GCTCCTCGTCCTGAGACAAC	None	Cytokine and chemokine expression
	Hamster_CXCL10_rev	AGTACAGCGCCAGGAGAAAC	None
	Hamster_CXCL10_prb	TCCTGAGTTCTCATACAGACAGCTGCA	6-FAM/ZEN/IBFQ
IL6	Hamster_IL6_fwd	GAGTGGCCAAGAACCAAGAC	None	Cytokine and chemokine expression
	Hamster_IL6_rev	GCCGAGTAGACCTCATGGTG	None
	Hamster_IL6_prb	TCATCCTGAAAGCACTTGAAGAATTCC	6-FAM/ZEN/IBFQ
TNF	Hamster_TNF_fwd	TTAGAAGGGTCAGGCTCTGG	None	Cytokine and chemokine expression
	Hamster_TNF_rev	TCTGGAAACCGTTTGAATCC	None
	Hamster_TNF_prb	TCACCAACCACCCACCGTCA	6-FAM/ZEN/IBFQ
IL2	Hamster_IL2_fwd	CATCCTGTCTTGCACTGACG	None	Cytokine and chemokine expression
	Hamster_IL2_rev	GAGGTGCTGCTGGGTTTC	None
	Hamster_IL2_prb	TCCTTGTCAGCAGTGCACCCA	6-FAM/ZEN/IBFQ
CCL2	Hamster_CCL2_Fwd	CAGAGAAGAGGCTGGAGAGC	None	Cytokine and chemokine expression
	Hamster_CCL2_Rev	CTCTCTCTTGAGCTTGGTGATG	None
	Hamster_CCL2_Prb	TCACCAGCAGCAAGTGTCCCA	6-FAM/ZEN/IBFQ
CCL3	Hamster_CCL3_Fwd	TCCTTCTCTGCACCATGACTC	None	Cytokine and chemokine expression
	Hamster_CCL3_Rev	ATGAATTTGCGGGAAATCTG	None
	Hamster_CCL3_Prb	TGCTGCTTCTTCTATGGCCGG	6-FAM/ZEN/IBFQ
CCL5	Hamster_CCL5_Fwd	CACTGCCTCGTGTTCACATC	None	Cytokine and chemokine expression
	Hamster_CCL5_Rev	CCACTTCTTCTTTGGGTTGG	None
	Hamster_CCL5_Prb	TGTCACCCGAAGGAACCGTCA	6-FAM/ZEN/IBFQ
CCL17	Hamster_CCL17_Fwd	TGGCACCATGATGTCACTTAG	None	Cytokine and chemokine expression
	Hamster_CCL17_Rev	AAGATCTCCAGGCAGCACTC	None
	Hamster_CCL17_Prb	TCCTGGCCGTCCTGCTTCTG	6-FAM/ZEN/IBFQ
CCL22	Hamster_CCL22_Fwd	GCATCTGCTGCCAGGACTAC	None	Cytokine and chemokine expression
	Hamster_CCL22_Rev	CCCGGTTCTTGATGGTTATC	None
	Hamster_CCL22_Prb	TCAAAGTCCTGCCGCAAGCC	6-FAM/ZEN/IBFQ
IL-12p40	Hamster_IL-12p40_Fwd	GCTGACCATCTCCTGGTTTG	None	Cytokine and chemokine expression
	Hamster_IL-12p40_Rev	TCAGGAGACCAGTCCACCTC	None
	Hamster_IL-12p40_Prb	TGGTTCTGCTGGCGTCTCCA	6-FAM/ZEN/IBFQ
IL-1B	Hamster_IL-1B_Fwd	GCAGGTGGTGTCAGTCATTG	None	Cytokine and chemokine expression
	Hamster_IL-1B_Rev	GGTCCTCATCCTGGAAGGTC	None
	Hamster_IL-1B_Prb	AACACCCCTGTCCCTTGCCC	6-FAM/ZEN/IBFQ
IL-10	Hamster_IL-10_Fwd	TTGGGTTGCCAAACCTTATC	None	Cytokine and chemokine expression
	Hamster_IL-10_Rev	CAAATGCTCCTTGATTTCTGG	None
	Hamster_IL-10_Prb	TGCCCCAGGCAGAGAACCAC	6-FAM/ZEN/IBFQ
IL-13	Hamster_IL-13_Fwd	GACAAATGGCGGGTTCTG	None	Cytokine and chemokine expression
	Hamster_IL-13_Rev	AGCCCGTTCAATATCCTCTG	None
	Hamster_IL-13_Prb	TGCAGCCCTGGATTCCCTGA	6-FAM/ZEN/IBFQ
IL-4	Hamster_IL-4_Fwd	CAACATGAGGTGACCCTGTG	None	Cytokine and chemokine expression
	Hamster_IL-4_Rev	TGCAGCTCTTCTGTGGAAAC	None
	Hamster_IL-4_Prb	TCTACAGGGGCATCAGCAGCC	6-FAM/ZEN/IBFQ
IL-21	Hamster_IL-21_Fwd	GTAAGGCCATGTTTGTTACTGAAG	None	Cytokine and chemokine expression
	Hamster_IL-21_Rev	CAGAAGTTCAGGGTCCTAGCC	None
	Hamster_IL-21_Prb	TGTGAAAGGAGCCTATGACTTCTGTCA	6-FAM/ZEN/IBFQ
CXCL1	Hamster_CX3CL1_Fwd	CAGGACCTGCAAGAGAGAGG	None	Cytokine and chemokine expression
	Hamster_CX3CL1_Rev	AAGTCACCGGGATTTGTGAG	None
	Hamster_CX3CL1_Prb	ACCTCGGCGTGACGAAATGC	6-FAM/ZEN/IBFQ
G-CSF	Hamster_G-CSF_Fwd	CCTTGGAGCAAGTGAGGAAG	None	Cytokine and chemokine expression
	Hamster_G-CSF_Rev	CCCAGAGAGTGACCAAGCAG	None
	Hamster_G-CSF_Prb	ACAAGCTGTGCCACCCGGAG	6-FAM/ZEN/IBFQ
GM-CSF	Hamster_GM-CSF_Fwd	TTGGCATTGTGGTCTGTAGC	None	Cytokine and chemokine expression
	Hamster_GM-CSF_Rev	TGGCATCTACATGCTTCCAG	None
	Hamster_GM-CSF_Prb	ACTCGCTCACCCGCCCTTGT	6-FAM/ZEN/IBFQ
CCL11	Hamster_CCL11_Fwd	ATGCCATAAAGCACCTGGAC	None	Cytokine and chemokine expression
	Hamster_CCL11_Rev	TGACCTGAGAGCACATGGAG	None
	Hamster_CCL11_Prb	AAATCCTCCCAACCCTGAAACCA	6-FAM/ZEN/IBFQ
VEGF	Hamster_VEGF_Fwd	TTCCTACAGCACAGCAGGTG	None	Cytokine and chemokine expression
	Hamster_VEGF_Rev	GGATCTTGGACAAACAAATGC	None
	Hamster_VEGF_Prb	TGAGCCTTGCTCAGAGCGGA	6-FAM/ZEN/IBFQ
B2M	Hamster_B2M_fwd	TATGTGTCGCAGTTCCATCC	None	Housekeeping
	Hamster_B2M_rev	GACAGCTCCACTTTGTCCATC	None
	Hamster_B2M_prb	CCCACATTGAAATCGAGCTGCTG	6-FAM/ZEN/IBFQ
